# Supplementary material for: Clinical Utility of the Addition of Molecular Genetic Testing to Newborn Screening for Hemoglobinopathies for Confirmation of Alpha-Thalassemia Trait
Source: Int J Neonatal Screen. 2025 Feb 7;11(1):12. doi: 10.3390/ijns11010012 (PMC11843879; doi:10.3390/ijns11010012)
Supplement: Supplementary file 1 [file IJNS-11-00012-s001.zip]

Archive with 1 entries (1 files):
- IJNS-3348347-supplementary.pdf
